# Supplementary material for: The easternmost discovery of the Mediterranean weevil Pachyrhinuslethierryi (Coleoptera, Curculionidae, Entiminae): Is a further invasion possible?
Source: Zookeys. 2018 Nov 28;(799):89–93. doi: 10.3897/zookeys.799.29934 (PMC6281701; doi:10.3897/zookeys.799.29934)
Supplement: XML Treatment for Pachyrhinus (Pachyrhinus) lethierryilethierryi [file zookeys.799.29934-treatment1.xml]

<!DOCTYPE tp:taxon-treatment
  PUBLIC "-//TaxonX//DTD Taxonomic Treatment Publishing DTD v0 20100105//EN" "tax-treatment-NSO.dtd">
<tp:taxon-treatment xmlns:tp="http://www.plazi.org/taxpub"><tp:treatment-meta><kwd-group><label>Taxon classification</label><kwd><named-content xmlns:xlink="http://www.w3.org/1999/xlink" content-type="kingdom">Animalia</named-content></kwd><kwd><named-content xmlns:xlink="http://www.w3.org/1999/xlink" content-type="order">Coleoptera</named-content></kwd><kwd><named-content xmlns:xlink="http://www.w3.org/1999/xlink" content-type="family">Curculionidae</named-content></kwd></kwd-group><mixed-citation publication-type="journal"><person-group><name><surname>Kovalenko</surname><given-names>Yakov N.</given-names></name><name><surname>Akulov</surname><given-names>Evgeniy N.</given-names></name><name><surname>Yunakov</surname><given-names>Nikolai</given-names></name></person-group><article-title>The easternmost discovery of the Mediterranean weevil <italic><tp:taxon-name><tp:taxon-name-part taxon-name-part-type="genus" reg="Pachyrhinus">Pachyrhinus</tp:taxon-name-part><tp:taxon-name-part taxon-name-part-type="species" reg="lethierryi">lethierryi</tp:taxon-name-part></tp:taxon-name></italic> (<tp:taxon-name><tp:taxon-name-part taxon-name-part-type="order">Coleoptera</tp:taxon-name-part></tp:taxon-name>, <tp:taxon-name><tp:taxon-name-part taxon-name-part-type="family">Curculionidae</tp:taxon-name-part></tp:taxon-name>, <tp:taxon-name><tp:taxon-name-part taxon-name-part-type="subfamily">Entiminae</tp:taxon-name-part></tp:taxon-name>): Is a further invasion possible?</article-title><source>Zookeys</source><day>28</day><month>11</month><year>2018</year><volume>2018</volume><issue>799</issue><fpage>89</fpage><lpage>93</lpage><pub-id pub-id-type="doi">10.3897/zookeys.799.29934</pub-id></mixed-citation></tp:treatment-meta><tp:nomenclature><tp:taxon-name><tp:taxon-name-part taxon-name-part-type="genus" reg="Pachyrhinus">Pachyrhinus</tp:taxon-name-part> (<tp:taxon-name-part taxon-name-part-type="subgenus" reg="Pachyrhinus">Pachyrhinus</tp:taxon-name-part>) <tp:taxon-name-part taxon-name-part-type="species" reg="lethierryi">lethierryi</tp:taxon-name-part><tp:taxon-name-part taxon-name-part-type="subspecies" reg="lethierryi">lethierryi</tp:taxon-name-part></tp:taxon-name><tp:taxon-authority>(Desbrochers des Loges, 1875)</tp:taxon-authority><xref ref-type="fig" rid="F1">Figures 1–3</xref></tp:nomenclature><tp:treatment-sec sec-type="material" id="SECID0EMDAC"><title>Material examined.</title><p>1 f, Crimea, Yalta, Mt Dorsan, <named-content xmlns:xlink="http://www.w3.org/1999/xlink" content-type="dwc:verbatimCoordinates" xlink:type="simple"><named-content content-type="geo-json" specific-use="{&#34;type&#34;:&#34;Point&#34;,&#34;coordinates&#34;:[34.160100,44.503000]}" id="NCID0EVDAC" xlink:type="simple">44.5030N; 34.1601E</named-content></named-content>, beating from <italic><tp:taxon-name><tp:taxon-name-part taxon-name-part-type="genus" reg="Thuja">Thuja</tp:taxon-name-part><tp:taxon-name-part taxon-name-part-type="species" reg="occidentalis">occidentalis</tp:taxon-name-part></tp:taxon-name></italic>, N. Yunakov leg., 01.ix.2013 (<abbrev xmlns:xlink="http://www.w3.org/1999/xlink" xlink:title="Zoological Museum University of Oslo, Norway" id="ABBRID0EFEAC" xlink:type="simple">ZMUN</abbrev>); 1 m, Crimea, Sevastopol, Uchkuyevka, <named-content xmlns:xlink="http://www.w3.org/1999/xlink" content-type="dwc:verbatimCoordinates" xlink:type="simple"><named-content content-type="geo-json" specific-use="{&#34;type&#34;:&#34;Point&#34;,&#34;coordinates&#34;:[33.536700,44.640800]}" id="NCID0EMEAC" xlink:type="simple">44.6408N; 33.5367E</named-content></named-content>, E.N. Akulov leg., 1–7.vi.2017 (<abbrev xmlns:xlink="http://www.w3.org/1999/xlink" xlink:title="All-Russian Plant Quarantine Center, Moscow" id="ABBRID0EREAC" xlink:type="simple">RPQC</abbrev>).</p><p>Recent records indicate that <italic><tp:taxon-name><tp:taxon-name-part taxon-name-part-type="genus" reg="Pachyrhinus">P.</tp:taxon-name-part><tp:taxon-name-part taxon-name-part-type="species" reg="lethierryi">lethierryi</tp:taxon-name-part></tp:taxon-name></italic> is continuing its expansion to eastward. The northernmost record to date is from Magdeburg, Germany, in 2013. In 2018, it was first recorded in Asia Minor at Urla, İzmir, Turkey (<xref ref-type="bibr" rid="B13">UkrBIN 2018</xref>). All specimens were found in urban areas with numerous <italic><tp:taxon-name><tp:taxon-name-part taxon-name-part-type="genus" reg="Cupressus">Cupressus</tp:taxon-name-part></tp:taxon-name></italic>, <italic><tp:taxon-name><tp:taxon-name-part taxon-name-part-type="genus" reg="Thuja">Thuja</tp:taxon-name-part></tp:taxon-name></italic>, and <italic><tp:taxon-name><tp:taxon-name-part taxon-name-part-type="genus" reg="Juniperus">Juniperus</tp:taxon-name-part></tp:taxon-name></italic> trees in neighbouring properties. These plants are known as the principal hosts for <italic><tp:taxon-name><tp:taxon-name-part taxon-name-part-type="genus" reg="Pachyrhinus">P.</tp:taxon-name-part><tp:taxon-name-part taxon-name-part-type="species" reg="lethierryi">lethierryi</tp:taxon-name-part></tp:taxon-name></italic> (<xref ref-type="bibr" rid="B10">Hoffmann 1950</xref>; <xref ref-type="bibr" rid="B1">Alziar 1977</xref>; <xref ref-type="bibr" rid="B8">Germann et al. 2005</xref>; <xref ref-type="bibr" rid="B11">Plant et al. 2006</xref>) and are considered to be the main vectors for the further spread of <italic><tp:taxon-name><tp:taxon-name-part taxon-name-part-type="genus" reg="Pachyrhinus">P.</tp:taxon-name-part><tp:taxon-name-part taxon-name-part-type="species" reg="lethierryi">lethierryi</tp:taxon-name-part></tp:taxon-name></italic> (<xref ref-type="bibr" rid="B9">Heijerman 2008</xref>). Recent records from Crimea are obviously in line with a general trend of this species’ dispersal northward and eastward with commercial ornamental plants. However, we have no proof that <italic><tp:taxon-name><tp:taxon-name-part taxon-name-part-type="genus" reg="Pachyrhinus">P.</tp:taxon-name-part><tp:taxon-name-part taxon-name-part-type="species" reg="lethierryi">lethierryi</tp:taxon-name-part></tp:taxon-name></italic> has established a viable population in Crimea. Thus, it may be preliminarily characterized as a “Robinson Crusoe species”, that is, one that was accidentally introduced without further naturalization. A remarkable feature of adventive populations of <italic><tp:taxon-name><tp:taxon-name-part taxon-name-part-type="genus" reg="Pachyrhinus">P.</tp:taxon-name-part><tp:taxon-name-part taxon-name-part-type="species" reg="lethierryi">lethierryi</tp:taxon-name-part></tp:taxon-name></italic>, along with some invasive <italic><tp:taxon-name><tp:taxon-name-part taxon-name-part-type="genus" reg="Otiorhynchus">Otiorhynchus</tp:taxon-name-part></tp:taxon-name></italic> species, is that no specimens are known from natural habitats.</p><p>In Asia Minor and Crimea, <italic><tp:taxon-name><tp:taxon-name-part taxon-name-part-type="genus" reg="Pachyrhinus">P.</tp:taxon-name-part><tp:taxon-name-part taxon-name-part-type="species" reg="lethierryi">lethierryi</tp:taxon-name-part></tp:taxon-name></italic> can be easily confused with some species of the genera <italic><tp:taxon-name><tp:taxon-name-part taxon-name-part-type="genus" reg="Dichorrhinus">Dichorrhinus</tp:taxon-name-part></tp:taxon-name></italic> Desbrochers des Loges, 1875 and <italic><tp:taxon-name><tp:taxon-name-part taxon-name-part-type="genus" reg="Rhinoscythropus">Rhinoscythropus</tp:taxon-name-part></tp:taxon-name></italic> Desbrochers des Loges, 1895. The following key is given to distinguish <italic><tp:taxon-name><tp:taxon-name-part taxon-name-part-type="genus" reg="Pachyrhinus">P.</tp:taxon-name-part><tp:taxon-name-part taxon-name-part-type="species" reg="lethierryi">lethierryi</tp:taxon-name-part></tp:taxon-name></italic> from similar species:</p><fig id="F1" position="float" orientation="portrait"><label>Figures 1–3.</label><caption><p><italic><tp:taxon-name><tp:taxon-name-part taxon-name-part-type="genus" reg="Pachyrhinus">Pachyrhinus</tp:taxon-name-part><tp:taxon-name-part taxon-name-part-type="species" reg="lethierryi">lethierryi</tp:taxon-name-part></tp:taxon-name></italic>. <bold>1</bold> Male, dorsal habitus <bold>2</bold> Aedeagus, dorsal view <bold>3</bold> Aedeagus, lateral view.</p></caption><graphic xmlns:xlink="http://www.w3.org/1999/xlink" xlink:href="zookeys-799-089-g001.jpg" position="float" orientation="portrait" xlink:type="simple" id="oo_245460.jpg"/></fig><fig id="F2" position="float" orientation="portrait"><label>Figure 4.</label><caption><p>Occurrence pattern of <italic><tp:taxon-name><tp:taxon-name-part taxon-name-part-type="genus" reg="Pachyrhinus">Pachyrhinus</tp:taxon-name-part><tp:taxon-name-part taxon-name-part-type="species" reg="lethierryi">lethierryi</tp:taxon-name-part></tp:taxon-name></italic>. The yellow through orange to red gradient indicates the chronology of invasion from 1989 to present.</p></caption><graphic xmlns:xlink="http://www.w3.org/1999/xlink" xlink:href="zookeys-799-089-g002.jpg" position="float" orientation="portrait" xlink:type="simple" id="oo_245462.jpg"/></fig><!--PageBreak--><!--PageBreak--><table-wrap content-type="key" position="anchor" orientation="portrait"><table id="TID0ENEAC" rules="all"><tbody><tr><td rowspan="1" colspan="1">1</td><td rowspan="1" colspan="1">Antennal scrobes laterally open. Epifrons (rostral dorsum) between antennal base as wide as distance between eyes. Antennal scape slightly curved. Median lobe regularly narrowed apically, without subapical lateral callosities</td><td rowspan="1" colspan="1">
                    <bold>2</bold>
                  </td></tr><tr><td rowspan="1" colspan="1">–</td><td rowspan="1" colspan="1">Antennal scrobes dorsally open. Epifrons (rostral dorsum) between antennal base as wide as ½ distance between eyes. Antennal scape strongly curved. Median lobe constricted before apex, with subapical lateral callosities</td><td rowspan="1" colspan="1">
                    <bold>3</bold>
                  </td></tr><tr><td rowspan="1" colspan="1">2</td><td rowspan="1" colspan="1">Scales ovate, uniformly green. Frons (nasal plate) squamulate. Body with black erect or suberect pilosity. Body length to 5 mm</td><td rowspan="1" colspan="1">
                    <bold><italic><tp:taxon-name><tp:taxon-name-part taxon-name-part-type="genus" reg="Pachyrhinus">Pachyrhinus</tp:taxon-name-part><tp:taxon-name-part taxon-name-part-type="species" reg="lethierryi">lethierryi</tp:taxon-name-part></tp:taxon-name></italic> (Desbrochers des Loges, 1875)</bold>
                  </td></tr><tr><td rowspan="1" colspan="1">–</td><td rowspan="1" colspan="1">Scales piliform, cupreous, forming spotty pattern on elytra. Body without black erect or suberect pilosity. Body length greater than 6 mm</td><td rowspan="1" colspan="1">
                    <bold><italic><tp:taxon-name><tp:taxon-name-part taxon-name-part-type="genus" reg="Pachyrhinus">Pachyrhinus</tp:taxon-name-part><tp:taxon-name-part taxon-name-part-type="species" reg="squamulosus">squamulosus</tp:taxon-name-part></tp:taxon-name></italic> (Herbst, 1795)</bold>
                  </td></tr><tr><td rowspan="1" colspan="1">3</td><td rowspan="1" colspan="1">Frons (nasal plate) bare. Longitudinal diameter of eye equals 0.5–0.6 times distance between eyes</td><td rowspan="1" colspan="1">
                    <bold><italic><tp:taxon-name><tp:taxon-name-part taxon-name-part-type="genus" reg="Dichorrhinus">Dichorrhinus</tp:taxon-name-part></tp:taxon-name></italic> Desbrochers des Loges, 1875</bold>
                  </td></tr><tr><td rowspan="1" colspan="1">–</td><td rowspan="1" colspan="1">Frons (nasal plate) squamulate. Longitudinal diameter of eye equal to distance between eyes</td><td rowspan="1" colspan="1">
                    <bold><italic><tp:taxon-name><tp:taxon-name-part taxon-name-part-type="genus" reg="Rhinoscythropus">Rhinoscythropus</tp:taxon-name-part><tp:taxon-name-part taxon-name-part-type="species" reg="vespertilio">vespertilio</tp:taxon-name-part></tp:taxon-name></italic> (Faust, 1884)</bold>
                  </td></tr></tbody></table></table-wrap></tp:treatment-sec><ref-list><ref id="B13"><mixed-citation xmlns:xlink="http://www.w3.org/1999/xlink" xlink:type="simple"><institution xlink:type="simple">UkrBIN</institution> (<year>2018</year>) <italic><tp:taxon-name><tp:taxon-name-part taxon-name-part-type="genus">Pachyrhinus</tp:taxon-name-part><tp:taxon-name-part taxon-name-part-type="species">lethierryi</tp:taxon-name-part></tp:taxon-name></italic> (Desbrochers des Loges, 1875) Dataset. Ukrainian Biodiversity Information Network. <ext-link xlink:type="simple" ext-link-type="uri" xlink:href="http://ukrbin.com/index.php?id=19558">http://ukrbin.com/index.php?id=19558</ext-link> [Accessed on: 2018–9–1]</mixed-citation></ref><ref id="B10"><mixed-citation xmlns:xlink="http://www.w3.org/1999/xlink" xlink:type="simple"><person-group><name name-style="western"><surname>Hoffmann</surname><given-names>A</given-names></name></person-group> (<year>1950</year>) <source>Coléoptères <tp:taxon-name><tp:taxon-name-part taxon-name-part-type="family">Curculionidae</tp:taxon-name-part></tp:taxon-name>. 1ère partie. Faune de France. Vol. 52.</source><publisher-name>Le Chevalier</publisher-name>, <publisher-loc>Paris</publisher-loc>, <size units="page">486 pp</size>.</mixed-citation></ref><ref id="B1"><mixed-citation xmlns:xlink="http://www.w3.org/1999/xlink" xlink:type="simple"><person-group><name name-style="western"><surname>Alziar</surname><given-names>G</given-names></name></person-group> (<year>1977</year>) <article-title>Sur l’élévage de <italic><tp:taxon-name><tp:taxon-name-part taxon-name-part-type="genus">Scythropus</tp:taxon-name-part><tp:taxon-name-part taxon-name-part-type="species">lethierryi</tp:taxon-name-part></tp:taxon-name></italic> Desbr. (<tp:taxon-name><tp:taxon-name-part taxon-name-part-type="order">Coleoptera</tp:taxon-name-part></tp:taxon-name>, <tp:taxon-name><tp:taxon-name-part taxon-name-part-type="family">Curculionidae</tp:taxon-name-part></tp:taxon-name>).</article-title><source>Riviera Scientifique</source><volume>1</volume>: <fpage>19</fpage>–<lpage>24</lpage>.</mixed-citation></ref><ref id="B8"><mixed-citation xmlns:xlink="http://www.w3.org/1999/xlink" xlink:type="simple"><person-group><name name-style="western"><surname>Germann</surname><given-names>C</given-names></name><name name-style="western"><surname>Bahr</surname><given-names>F</given-names></name><name name-style="western"><surname>Bayer</surname><given-names>C</given-names></name><name name-style="western"><surname>Behne</surname><given-names>L</given-names></name><name name-style="western"><surname>Müller</surname><given-names>G</given-names></name><name name-style="western"><surname>Müller</surname><given-names>U</given-names></name><name name-style="western"><surname>Sprick</surname><given-names>P</given-names></name><name name-style="western"><surname>Winkelmann</surname><given-names>H</given-names></name></person-group> (<year>2005</year>) <article-title>Nachweis von <italic><tp:taxon-name><tp:taxon-name-part taxon-name-part-type="genus">Pachyrhinus</tp:taxon-name-part><tp:taxon-name-part taxon-name-part-type="species">lethierryi</tp:taxon-name-part></tp:taxon-name></italic> (Desbrochers, 1875) und <italic><tp:taxon-name><tp:taxon-name-part taxon-name-part-type="genus">Otiorhynchus</tp:taxon-name-part><tp:taxon-name-part taxon-name-part-type="species">crataegi</tp:taxon-name-part></tp:taxon-name></italic> Germar, 1824 am Niederrhein (Deutschland: Rheinland) (<tp:taxon-name><tp:taxon-name-part taxon-name-part-type="family">Curculionidae</tp:taxon-name-part></tp:taxon-name>: <tp:taxon-name><tp:taxon-name-part taxon-name-part-type="subfamily">Entiminae</tp:taxon-name-part></tp:taxon-name>: <tp:taxon-name><tp:taxon-name-part taxon-name-part-type="tribe">Polydrusini</tp:taxon-name-part></tp:taxon-name>).</article-title><source>Weevil News</source><volume>28</volume>: <fpage>1</fpage>–<lpage>3</lpage>.</mixed-citation></ref><ref id="B11"><mixed-citation xmlns:xlink="http://www.w3.org/1999/xlink" xlink:type="simple"><person-group><name name-style="western"><surname>Plant</surname><given-names>CW</given-names></name><name name-style="western"><surname>Morris</surname><given-names>MG</given-names></name><name name-style="western"><surname>Heal</surname><given-names>NF</given-names></name></person-group> (<year>2006</year>) <italic><tp:taxon-name><tp:taxon-name-part taxon-name-part-type="genus">Pachyrhinus</tp:taxon-name-part><tp:taxon-name-part taxon-name-part-type="species">lethierryi</tp:taxon-name-part></tp:taxon-name></italic> (Desbrochers, 1875) (<tp:taxon-name><tp:taxon-name-part taxon-name-part-type="family">Curculionidae</tp:taxon-name-part></tp:taxon-name>) new to Britain and evidently established in south-east England. Coleopterist 15(2): 59–65.</mixed-citation></ref><ref id="B9"><mixed-citation xmlns:xlink="http://www.w3.org/1999/xlink" xlink:type="simple"><person-group><name name-style="western"><surname>Heijerman</surname><given-names>T</given-names></name></person-group> (<year>2008</year>) <article-title>De snuitkever <italic><tp:taxon-name><tp:taxon-name-part taxon-name-part-type="genus">Pachyrhinus</tp:taxon-name-part><tp:taxon-name-part taxon-name-part-type="species">lethierryi</tp:taxon-name-part></tp:taxon-name></italic> nieuw voor Nederland (<tp:taxon-name><tp:taxon-name-part taxon-name-part-type="order">Coleoptera</tp:taxon-name-part></tp:taxon-name>: <tp:taxon-name><tp:taxon-name-part taxon-name-part-type="family">Curculionidae</tp:taxon-name-part></tp:taxon-name>).</article-title><source>Nederlandse Faunistische Mededelingen</source><volume>28</volume>: <fpage>35</fpage>–<lpage>39</lpage>.</mixed-citation></ref></ref-list></tp:taxon-treatment>
